# Supplementary material for: No evidence for spatial variation in predation risk following restricted-area fox culling
Source: BMC Ecol. 2019 Apr 25;19:17. doi: 10.1186/s12898-019-0235-y (PMC6485072; doi:10.1186/s12898-019-0235-y)
Supplement: Supplementary file 1 — Additional file 1. Dataset for the analysis performed in this article. [file 12898_2019_235_MOESM1_ESM.txt]

ident	Station	PropFor50	Shannon	NbV	NbH_1m	NbH_3m	NbH_Bh	R.Shrub	HumDist	Year	RAND	pred	FoxYN2	Session	ForDis2	Foxmean2	HuntingS_S	SlopeS2
10101E	10101	-0.331531420497798	0.594220197967396	-0.315493388814253	0.478427796658679	-0.692409180912917	1.15742971286709	-0.178268851275288	-0.852467999288828	2017	YES	0	1	1	0.592676716113234	0.22494029099252	0.250054515398389	-0.113628043838812
10102E	10102	-0.360577618232916	0.786670201458585	-0.0268872395471099	1.57140510618018	-0.692409180912917	-0.371826473686168	0.908056961183496	-0.915639842760055	2017	NO	0	1	1	0.352993431314378	0.356840748988375	0.374196363202023	-1.26253382043129
10103E	10103	-0.291494913068097	0.814056037271645	0.300199729622319	0.478427796658679	-0.310766325291624	0.647677650682668	-0.395534013767044	-0.693420597826603	2017	NO	0	0	1	0.0152578936432617	0.356840748988375	0.448541977579792	0.284070109597044
10280E	10280	0.981039735724698	-1.09632880153764	-1.6142210605164	-0.341305185482446	-0.692409180912917	1.15742971286709	-1.04732950124231	-1.52950883899227	2017	NO	1	0	1	-1.15410601098146	0.268415860946461	0.00706247964720778	-0.202005411269006
10283E	10283	-0.633817338306337	0.701977773648089	-0.604099538081396	1.02491645141943	-0.692409180912917	-0.711661181809113	0.473526636199983	-1.56881266431085	2017	YES	1	0	1	0.828728435990896	0.0344583446688962	0.197984043539415	0.957947536252241
10435E	10435	0.2230927353621	-0.0681378541684459	0.742729158498605	-0.614549512862822	3.12401937530001	-2.07100001430089	0.0389963112164692	0.842312664162181	2017	NO	1	1	2	0.84688626059687	1.77398355696315	0.548391246254766	2.05161745820085
10438E	10438	-2.32285978432791	1.6989925473958	-1.6142210605164	-0.614549512862822	-0.692409180912917	-1.22141324399353	1.12532212367525	-0.516362823379486	2017	YES	1	0	2	1.3117265705098	1.2820961927473	1.44303305270626	1.5213532536197
10616E	10616	-1.11425606014776	1.16228759529447	0.935133258010034	-0.614549512862822	-0.692409180912917	1.15742971286709	0.908056961183496	0.580373323381284	2017	YES	1	1	2	1.3117265705098	1.71871800193695	2.10909559346182	-1.129967769286
10618E	10618	-3.08777399912208	1.80453394454357	-0.555998513203539	-0.614549512862822	-0.692409180912917	1.32734706692856	-0.830064338750558	-0.578705679368993	2017	NO	1	1	2	1.16646397366201	1.76058584665376	1.40251411032789	0.924806023465919
10795E	10795	-1.02682321257653	1.10754157315879	1.46424453166646	-0.614549512862822	0.261697958140315	-0.371826473686168	2.42891309862579	0.364910121706975	2017	YES	1	1	2	0.331204041787209	1.71871800193695	2.71825218808555	0.239881425881941
10796E	10796	-1.6719713041879	1.3986210617241	-0.70030158783711	-0.614549512862822	0.0708765303296687	0.477760296621196	-1.04732950124231	-0.549386977753338	2017	NO	1	1	2	0.596308281034429	2.41930660353166	2.64818059594814	-0.202005411269006
10972E	10972	-0.656926642984664	0.82072208959557	-0.940806712226396	-0.614549512862822	-0.692409180912917	1.32734706692856	-0.830064338750558	-0.615751632017551	2017	YES	1	1	2	1.05751702602617	1.77398355696315	1.42026892755517	0.0962682038078858
10973E	10973	0.0484233276499998	0.139297394908709	0.0693148102086045	0.205183469278304	0.452519385950961	0.987512358805613	-0.395534013767044	-0.442332101391059	2017	NO	1	1	2	0.618097670561598	2.32328967964776	2.06324141667775	-0.246194094984097
11161E	11161	-1.54170521461732	1.50059811809803	-0.748402612714968	0.751672124039054	-0.119944897480978	0.817595004744141	0.256261473708226	-0.490524154200375	2017	NO	1	1	2	0.694360533906689	-0.530980854179932	-0.0550972192698439	-0.599703564704862
11167E	11167	0.38225761325771	-0.229113274112904	1.56044658142218	2.11789376094093	1.21580509719355	0.307842942559723	1.77711761115052	-1.3869747314305	2017	YES	1	0	2	0.360256561156767	-0.349553527073732	-0.242747440109942	-0.997401718140719
11169E	11169	0.875845595632514	-0.913977893905082	-0.171190314180681	-0.614549512862822	-0.310766325291624	0.307842942559723	-0.178268851275288	0.602880283296426	2017	NO	0	0	2	-1.52089406802214	-0.5840134574879	-0.475840295159564	-0.0252506764086302
11170E	11170	0.68394488572781	-1.22364251057835	-1.56612003563854	-0.341305185482446	-0.692409180912917	-0.0319917655632223	-1.26459466373407	1.03915234648663	2017	YES	0	0	2	-1.04879062826681	-0.664399719344187	-0.597921410532191	0.0299851782352431
11339E	11339	-0.832528243863365	0.840237598229138	-1.51801901076068	-0.614549512862822	-0.50158775310227	-0.0319917655632223	-1.26459466373407	-1.33319267180311	2017	YES	0	0	2	0.948570078390324	0.129135497521856	-0.0888938815048027	-0.422948829844486
11345E	11345	-0.398258999043773	0.669601860751662	1.31994145703289	2.11789376094093	0.261697958140315	-1.22141324399353	1.77711761115052	-0.39773858505304	2017	YES	1	0	2	0.323940911944819	-0.550519181714452	-0.13050330253704	-0.953213034425624
11347E	11347	-0.558748756616967	0.836833723169826	-0.459796463447825	-0.0680608581020714	2.74237651967872	1.15742971286709	0.0389963112164692	-1.19823882469266	2017	YES	1	0	2	0.734307748039831	-0.470970276752499	-0.344594773766654	0.328258793312135
11348E	11348	-0.560760403493186	0.574578005874995	-0.988907737104254	-0.614549512862822	-0.692409180912917	0.477760296621196	-0.830064338750558	-0.110891766510856	2017	NO	0	1	2	-0.148162527810504	-0.470970276752499	-0.50849077950295	0.792239972320634
11515E	11515	-0.474014620854721	0.594202681242221	-0.70030158783711	-0.614549512862822	-0.119944897480978	0.987512358805613	-0.178268851275288	-0.0137108873495466	2017	YES	1	1	2	1.09383267523812	-0.207202855036566	-0.326085113408823	1.16784378389894
11517E	11517	-0.68636532874135	0.739130122140515	-0.604099538081396	-0.341305185482446	-0.692409180912917	0.477760296621196	-1.04732950124231	0.263297778758375	2017	YES	0	1	2	0.694360533906689	0.280635068960108	-0.164386184776323	1.25622115132913
11518E	11518	-1.49092356914644	1.13313757501767	-1.42181696100497	-0.614549512862822	-0.692409180912917	-0.371826473686168	-1.04732950124231	-0.809707896416813	2017	NO	0	0	2	0.636255495167572	0.0970368165722944	-0.109592071293589	2.40512692792161
11695E	11695	0.326716768298147	-0.14898426600837	0.694628133620748	0.478427796658679	1.21580509719355	0.647677650682668	0.0389963112164692	1.21867468039974	2017	NO	0	0	2	1.00667511712944	0.203102023188231	-0.281218936114	-0.555514880989772
11696E	11696	-0.169422578503484	0.329618803492843	-0.459796463447825	-0.614549512862822	-0.119944897480978	1.15742971286709	-0.178268851275288	0.202162984108829	2017	YES	0	0	2	1.4569891673576	0.203102023188231	-0.196076681840929	1.16784378389894
11698E	11698	-2.57456025725679	1.31438094078143	-0.604099538081396	-0.614549512862822	1.97909080843613	0.307842942559723	-1.04732950124231	-1.03535464266319	2017	YES	1	1	2	1.16646397366201	0.738212952806954	-0.126452634704433	1.9853344326282
11703E	11703	0.930699685799042	-1.08723957616503	-0.171190314180681	-0.341305185482446	2.36073366405742	0.647677650682668	0.690791798691739	1.00391539578193	2017	YES	0	1	2	-1.45552589944063	-0.226741182571079	-0.0867318777325017	1.21203246761404
11704E	11704	0.240755912080468	-0.0482213376479055	-1.22941286149354	-0.341305185482446	-0.692409180912917	-1.05149588993206	-0.830064338750558	-0.0943197420416808	2017	NO	1	1	2	-0.344267033555023	-0.14858787243302	-0.194843494214382	0.659673921175349
11874E	11874	0.816065553773003	-0.895194334144779	-1.32561491124925	-0.614549512862822	-0.692409180912917	-0.711661181809113	-0.830064338750558	0.644966674508011	2017	NO	1	1	2	0.294888392575261	0.454309091489123	-0.368433629413496	1.78648535591027
11876E	11876	0.0665282053610943	0.141050162221225	-0.796503637592825	-0.614549512862822	-0.692409180912917	-0.711661181809113	-0.612799176258801	-1.00726740963817	2017	YES	1	1	2	0.240414918757339	0.203102023188231	-0.23697999076876	1.72020233033763
11882E	11882	1.07995363947895	-1.35736268815188	0.694628133620748	-0.341305185482446	1.21580509719355	0.647677650682668	0.908056961183496	1.16642228074116	2017	YES	1	0	2	-1.68068292455471	-0.195479858515851	-0.0360376741107057	-0.202005411269006
11884E	11884	-0.0425420237656561	0.309116102276375	1.84905273068932	3.21087107046243	-0.692409180912917	-1.22141324399353	1.77711761115052	-0.755307205557137	2017	YES	1	1	2	0.258572743363313	-0.00791191418452108	-0.416332465287243	-0.0694393601237209
11A	11	0.611682821655505	-0.57579108297305	-1.42181696100497	-0.614549512862822	-0.692409180912917	-2.07100001430089	-1.26459466373407	0.779282422969777	2018	YES	1	1	1	1.09383267523812	0.259546080510156	-1.0538466149333	-1.03054323092704
13308E	13308	1.20084820604192	-1.6931771558181	-1.37371593612711	-0.614549512862822	-0.50158775310227	-1.05149588993206	-1.26459466373407	0.481979284270954	2017	NO	0	0	2	-0.798212648704373	-0.573450720193333	-1.0538466149333	-0.53342053913222
13484E	13484	0.630867047628704	-0.522588956842141	-0.36359441369211	2.11789376094093	-0.692409180912917	-0.711661181809113	1.55985244865877	-1.12217955156431	2017	NO	1	0	2	0.476466638635001	-0.346343375896667	-0.855413318983066	-1.21834513671619
13487E	13487	0.958273885977819	-1.09400861744901	-0.411695438569967	1.57140510618018	-0.119944897480978	-1.05149588993206	0.473526636199983	-0.0184468771505309	2017	NO	0	0	2	-0.209899131470816	-0.661947850790833	-0.648527303686196	0.19569274216685
13490E	13490	0.315726408981211	-0.109474197587665	0.213617884842176	1.02491645141943	-0.119944897480978	0.647677650682668	0.908056961183496	-0.544935274033123	2017	YES	0	0	1	-0.238951650840374	-0.738329302794635	-0.432617733151973	-0.157816727553916
13650E	13650	0.0475402296014656	0.289253074327349	0.0212137853307473	0.478427796658679	-0.692409180912917	0.307842942559723	-0.612799176258801	-0.346750176930769	2017	YES	0	0	1	-0.0936890539925821	0.259385541497732	-1.04925679842618	0.549202211887615
13663E	13663	0.87388303146877	-0.925614473395888	-0.123089289302824	-0.0680608581020714	-0.310766325291624	0.477760296621196	0.690791798691739	-1.36232751448609	2017	YES	1	0	2	0.748834007724611	-0.346343375896667	-0.889572862448524	0.593390895602706
13664E	13664	0.684298080287106	-0.621380784422752	-1.08510978685997	-0.341305185482446	-0.692409180912917	-0.711661181809113	-0.830064338750558	-0.32950050096689	2017	YES	0	0	2	-0.885370206813048	-0.375987734914549	-0.564084239760715	0.0631266910215645
13665E	13665	0.822856115099779	-0.801848878698325	0.357920959475748	-0.614549512862822	-0.50158775310227	0.817595004744141	1.55985244865877	-0.442332101391059	2017	YES	1	1	2	0.0697313674611837	-0.496542499555026	-0.771974211751291	-1.21834513671619
13669E	13669	0.456737462914726	-0.274805182526006	0.935133258010034	1.57140510618018	-0.692409180912917	-0.0319917655632223	1.34258728616701	-0.925019274882471	2017	YES	0	0	1	0.440150989423053	-0.738329302794635	-0.73750716110984	-0.643892248419957
13670E	13670	0.825603704929015	-0.933773670141395	-1.51801901076068	-0.614549512862822	-0.692409180912917	0.647677650682668	-0.178268851275288	-0.683427401326006	2017	NO	0	1	1	0.175046750175833	-0.456859262422018	-0.821962465860288	0.107315374736655
13671E	13671	0.798520207819118	-0.876904839873924	-1.32561491124925	0.478427796658679	0.0708765303296687	-1.391330598055	-0.830064338750558	-0.721361207215399	2017	NO	0	0	1	0.149625795727469	0.546108217683034	-0.696195816940625	0.19569274216685
13674E	13674	-1.43096686177655	1.36915605319285	-1.22941286149354	3.21087107046243	-0.119944897480978	0.647677650682668	1.55985244865877	-1.0211910157087	2017	YES	1	1	1	1.27541092129786	1.66847658827678	-0.779999129363092	-0.53342053913222
13827E	13827	1.0190156314188	-1.12676442432261	1.51234555654432	2.11789376094093	0.0708765303296687	0.647677650682668	1.34258728616701	-0.768649029433574	2017	NO	1	0	1	-0.31158294926427	0.259385541497732	-0.839277170845648	0.505013528172511
13828E	13828	1.16002672256908	-1.55457638069353	1.27184043215503	2.11789376094093	-0.50158775310227	-0.201909119624695	2.21164793613404	0.316038563363299	2017	NO	0	0	1	-1.41921025022868	0.259385541497732	-0.490941617426081	-0.157816727553916
13830E	13830	-0.391390036876271	0.866466391784857	-0.411695438569967	-0.614549512862822	3.12401937530001	-1.22141324399353	0.0389963112164692	-1.56881266431085	2017	YES	0	1	1	1.09383267523812	0.259385541497732	-0.61134971165871	1.38878720247442
13847E	13847	-0.0300796792979642	0.333826571118079	1.02171510279018	3.75735972522318	-0.310766325291624	-1.391330598055	1.77711761115052	-1.62782861995175	2017	YES	0	0	1	1.12288519460767	-0.652315510045531	-0.774504137093779	-0.776458299565242
13848E	13848	0.371463479343174	-0.153972779098417	-1.18131183661568	1.02491645141943	-0.692409180912917	0.647677650682668	0.0389963112164692	-0.768649029433574	2017	NO	0	0	1	0.440150989423053	-0.450036354394092	-0.673203668680027	0.107315374736655
13850E	13850	0.702746344698903	-0.625991280327621	-1.46991798588283	-0.614549512862822	-0.310766325291624	0.647677650682668	-0.178268851275288	-0.217405263293237	2017	NO	0	1	1	0.694360533906689	-0.456859262422018	-0.816205190107984	-0.864835666995433
13851E	13851	-0.258474541509793	0.56487796291169	0.213617884842176	1.02491645141943	-0.310766325291624	0.307842942559723	1.77711761115052	-0.855384480921239	2017	YES	0	0	1	0.701623663749078	0.781924976398202	-0.921769971720664	0.372447477027226
14006E	14006	0.597159846843834	0.387270412416438	-0.171190314180681	0.205183469278304	-0.692409180912917	0.987512358805613	0.473526636199983	-0.618104176587568	2017	YES	0	0	1	-0.471371805796841	0.259385541497732	-1.0538466149333	0.549202211887615
14020E	14020	1.11660469271222	-1.48249865379549	-1.32561491124925	-0.341305185482446	1.97909080843613	0.307842942559723	-0.178268851275288	0.411444045049545	2017	NO	0	0	2	-2	-0.362162004448223	-0.36515522524034	0.69281543396167
14029E	14029	-0.259701224748458	0.524447640822125	-1.13321081173783	0.205183469278304	-0.692409180912917	0.817595004744141	0.473526636199983	-0.627560087845841	2017	NO	0	1	1	0.621729235482793	-0.204411665388777	-0.343111520254713	1.65391930476499
14030E	14030	-1.38661256431956	1.48897326855712	-1.56612003563854	0.205183469278304	-0.692409180912917	0.477760296621196	-0.395534013767044	-1.60247551603369	2017	YES	1	1	1	1.16646397366201	1.11582103801481	-1.0538466149333	-1.5939489482945
14378E	14378	0.824720495230182	-0.878117091095424	-0.315493388814253	2.93762674308205	-0.692409180912917	-0.711661181809113	-0.395534013767044	0.109825474545317	2017	NO	0	0	2	-1.12142192669071	-0.710483222908352	-1.0538466149333	0.549202211887615
14556E	14556	0.371463528965528	-0.104110951698398	-0.844604662470682	-0.0680608581020714	-0.119944897480978	0.477760296621196	-0.178268851275288	-0.499081937748045	2017	NO	1	0	2	0.49099289831978	-0.491856075151464	-1.0538466149333	1.45507022804706
14734E	14734	-0.642403618550638	0.732754816174574	-0.267392363936396	1.02491645141943	2.36073366405742	-1.05149588993206	1.34258728616701	-0.713672504757038	2017	NO	0	0	2	0.178678315097028	-0.196647666598374	-0.81969617118836	1.12365510018385
15A	15	0.999144501785494	-1.19867785372249	0.646527108742891	-0.614549512862822	-0.692409180912917	1.32734706692856	-0.395534013767044	0.574415675949517	2018	NO	0	1	2	-1.00521184921248	-0.163474217221221	0.461935158920062	0.593390895602706
17A	17	1.09722427235059	-1.40592667479602	2.04145683020075	2.11789376094093	-0.692409180912917	-0.711661181809113	0.908056961183496	2.10706281167726	2018	NO	0	0	2	0.247678048599729	0.331186614803379	0.772491159743142	-1.48347723900677
198A	198	0.824426166430771	-0.871004284079946	1.03133530776575	-0.0680608581020714	0.452519385950961	-0.0319917655632223	-1.04732950124231	0.583940959191631	2018	NO	1	0	2	-1.04879062826681	-0.818473387902068	0.29679653524425	0.858522997893277
231A	231	0.0539186127559782	0.146358824743659	-0.892705687348539	-0.614549512862822	2.74237651967872	0.987512358805613	-0.612799176258801	0.390881972734795	2018	NO	0	0	2	0.527308547531728	-0.362313251177907	-0.523230172861216	-0.422948829844486
233A	233	1.15369749035779	-1.5540441537671	-0.555998513203539	-0.614549512862822	0.452519385950961	0.647677650682668	-0.612799176258801	-0.277050182574925	2018	NO	0	0	2	-0.224425391155595	-0.235114751514437	-0.824606321461727	-0.599703564704862
242A	242	-0.508408650866165	1.13384919197778	-1.37371593612711	-0.614549512862822	-0.50158775310227	-0.371826473686168	-1.04732950124231	-0.876046439622521	2018	NO	0	1	2	0.948570078390324	-1.03194414252291	-1.0538466149333	-0.0252506764086302
244A	244	-0.408464382317572	0.614486423394033	-0.36359441369211	-0.614549512862822	1.21580509719355	-1.391330598055	-0.395534013767044	-0.0648794463251749	2018	NO	1	0	2	-0.2207938262344	-1.10671604429364	-0.820068413049714	0.858522997893277
248A	248	-1.36345425756508	1.43790544590888	1.17563838239932	1.02491645141943	1.21580509719355	-0.371826473686168	-0.395534013767044	-0.240636534701123	2018	YES	0	0	2	1.05751702602617	-0.163474217221221	-0.905606972741381	0.991089049038562
251A	251	-0.624985855394659	0.70019841844914	-0.988907737104254	-0.614549512862822	-0.692409180912917	0.817595004744141	-1.04732950124231	0.305325458714146	2018	YES	0	0	2	0.683465839143104	-0.376348947692497	-0.833029960138798	0.924806023465919
253A	253	0.494418880942353	-0.383460959569756	0.646527108742891	-0.614549512862822	-0.692409180912917	-0.711661181809113	-1.04732950124231	1.19503505675734	2018	NO	1	0	2	-0.0101630608051018	-0.163474217221221	-0.479029088132101	1.5213532536197
262A	262	-0.915986799758306	0.870365114330274	1.31994145703289	0.478427796658679	-0.692409180912917	-0.371826473686168	-0.178268851275288	1.23464599601997	2018	YES	1	1	2	1.27541092129786	0.12308791995165	-0.661589773705992	-1.66023197386715
264A	264	0.0475402296014656	0.149884065684515	1.51234555654432	-0.0680608581020714	-0.310766325291624	0.987512358805613	0.256261473708226	1.52801409004971	2018	NO	1	0	2	0.494624463240975	0.0523777822076917	-0.800595606490527	-0.732269615850148
266A	266	1.21929655729285	-1.73765167138166	2.08955785507861	-0.614549512862822	-0.692409180912917	0.647677650682668	1.12532212367525	0.917511894644565	2018	YES	1	1	1	-1.86589273553564	-0.0815993208861163	-0.65650381545505	-0.997401718140719
26A	26	1.18122256440453	-1.61118392632716	-0.219291339058539	-0.614549512862822	0.452519385950961	-0.371826473686168	-0.612799176258801	0.644966674508011	2018	YES	0	1	2	-2	-0.0482428816384837	-0.647292768872082	-0.931118692568076
274A	274	0.384465497941922	-0.249772218261937	-0.70030158783711	-0.614549512862822	-0.692409180912917	-1.22141324399353	-0.612799176258801	0.0252894548526454	2018	NO	0	0	1	-0.293425124658296	-1.17206471463204	-0.545437677273168	1.25622115132913
280A	280	-0.627635205365408	0.680496638211297	0.502224034109319	-0.614549512862822	-0.310766325291624	0.307842942559723	-1.04732950124231	0.257813529452409	2018	NO	0	0	2	1.09383267523812	-1.3097227659127	0.391826495897181	0.0189380073064737
287A	287	0.845033145975182	-0.895194334144779	1.36804248191075	-0.614549512862822	-0.310766325291624	-1.73116530617795	0.690791798691739	1.1893341938181	2018	NO	0	0	2	-1.48457841881019	-0.253536603189836	-0.284532367163914	1.47716456990461
288A	288	0.822071089434288	-0.877023468767165	1.51234555654432	1.02491645141943	0.834162241572254	-0.0319917655632223	-0.395534013767044	0.968236565625589	2018	NO	0	1	2	-0.435056156584893	-0.726364129525074	-0.704462740539788	0.681768263032901
28A	28	0.677232861703228	-0.654987716460508	-0.267392363936396	-0.614549512862822	-0.692409180912917	0.307842942559723	-0.830064338750558	0.606415164406163	2018	NO	0	1	2	-0.856317687443489	0.320331988395315	0.0148400257487456	-1.09682625649968
297A	297	1.07818722008128	-1.35736268815188	0.790830183376462	-0.614549512862822	0.0708765303296687	0.987512358805613	-0.830064338750558	1.36135044817904	2018	NO	0	1	2	-1.13957975129668	0.1863548853015	-0.468545692573639	-0.102580872910042
299A	299	0.693483126204063	-0.537386992427821	1.41614350678861	-0.614549512862822	-0.692409180912917	-1.05149588993206	0.473526636199983	-0.344823675223646	2018	NO	1	1	1	0.371151255920352	-0.0508962347604492	-0.301804101511342	-1.1741564530011
309A	309	-0.793227617358744	1.06130774106069	0.790830183376462	-0.614549512862822	-0.50158775310227	-1.73116530617795	1.99438277364228	0.179474019300672	2018	NO	0	0	1	0.222257094151365	-1.17015900583803	-0.337169912079364	0.151504058451759
30A	30	0.686947653558452	-0.649609299836055	0.406021984353605	-0.614549512862822	-0.692409180912917	-1.05149588993206	0.256261473708226	2.19372062525428	2018	NO	1	0	1	-0.565792493747906	0.245900264454304	-0.396292492762092	-0.467137513559577
311A	311	-1.85566848224203	1.4000383524697	-1.2775138863714	-0.341305185482446	-0.692409180912917	0.13792558849825	-1.04732950124231	-0.976757642046075	2018	YES	1	1	1	0.912254429178376	-1.07089484352524	-0.402949411081099	-1.26253382043129
318A	318	0.00338225679159188	0.19161109463481	0.0693148102086045	-0.614549512862822	-0.692409180912917	-1.05149588993206	0.0389963112164692	1.12006696321891	2018	NO	1	0	2	1.09383267523812	-0.253536603189836	-0.399782869930799	1.9853344326282
321A	321	0.129281523244753	0.0557582557715849	0.646527108742891	-0.614549512862822	-0.310766325291624	0.647677650682668	-0.395534013767044	2.55215036992748	2018	YES	0	0	2	1.18825336318918	-0.646536105598348	-0.5318605351478	-0.897977179781755
323A	323	-0.431230374728718	0.552813474848817	0.502224034109319	-0.614549512862822	0.834162241572254	0.987512358805613	-0.830064338750558	1.1433345429034	2018	NO	0	0	2	0.378414385762741	-0.678116422756173	-0.516978107633648	-0.467137513559577
327A	327	-1.52934094873547	1.50922072606394	-1.22941286149354	-0.614549512862822	-0.692409180912917	0.307842942559723	-0.830064338750558	0.22320772474767	2018	NO	1	1	2	0.374782820841547	0.199114609405674	-0.584873713120896	-1.16310928207233
328A	328	-0.278185128161604	0.455905946418842	1.17563838239932	-0.0680608581020714	0.834162241572254	0.987512358805613	-0.395534013767044	0.297255442099621	2018	NO	0	1	2	0.941306948547935	0.471056229375848	-0.661467086727851	-0.202005411269006
330A	330	0.57390323200013	-0.438344456718183	0.406021984353605	1.02491645141943	0.834162241572254	0.477760296621196	1.34258728616701	0.0619787366221523	2018	YES	1	1	1	-0.496792760245204	-0.0815993208861163	-0.770988813727698	-1.09682625649968
341A	341	-1.34166963407492	1.25243210381475	0.261718909720033	-0.614549512862822	-0.692409180912917	0.307842942559723	-0.178268851275288	-0.0648794463251749	2018	YES	0	0	1	1.02120137681422	-0.638466252310146	-0.0807061400162965	0.372447477027226
345A	345	-1.34034484743924	1.32175110289754	1.46424453166646	0.205183469278304	-0.310766325291624	-0.711661181809113	0.256261473708226	-0.713672504757038	2018	NO	1	1	1	0.0116263287220669	-0.488150530274224	0.274443627484486	-0.599703564704862
350A	350	-0.826346110922437	0.856357051769981	0.983234282887891	-0.614549512862822	-0.692409180912917	-2.07100001430089	-1.26459466373407	-0.415812999657757	2018	YES	0	0	2	0.476466638635001	0.368712608956964	1.32346244459326	2.5376929790669
354A	354	0.153617368497476	0.0370532084758897	1.70474965605575	2.11789376094093	0.0708765303296687	-1.73116530617795	-0.395534013767044	3.32641927023893	2018	NO	0	0	2	0.164152055412248	-0.351786478791968	-0.868643641605575	0.107315374736655
358A	358	-2.1510852952188	1.47061667897289	0.117415835086462	-0.614549512862822	-0.692409180912917	-1.391330598055	-0.395534013767044	-0.0943197420416808	2018	NO	0	1	2	0.654413319773546	1.14652412414047	-0.000276347854732416	-0.400854487986934
35A	35	1.17047752560806	-1.59178385995045	0.935133258010034	0.478427796658679	-0.692409180912917	0.647677650682668	0.473526636199983	0.895484976497323	2018	NO	1	1	2	-2	0.116265011923724	0.447206589517086	-0.864835666995433
363A	363	-0.861427119027521	1.67997470143633	1.94525478044503	1.57140510618018	1.59744795281484	-1.05149588993206	1.55985244865877	-1.23036384708443	2018	NO	1	1	2	-0.0936890539925821	0.464233321347922	-0.261446310638907	1.45507022804706
366A	366	0.273187439956113	0.137285161104579	1.36804248191075	0.478427796658679	3.12401937530001	1.32734706692856	0.256261473708226	-0.829438045687052	2018	NO	0	1	1	0.0297841533280409	-0.264964974136612	-0.702454594878659	-1.39509987157657
372A	372	0.581459184666857	-0.486231116955721	-0.652200562959253	-0.614549512862822	0.834162241572254	0.647677650682668	-0.830064338750558	0.295907555268844	2018	NO	1	1	1	-0.958001505236944	-1.27545137731266	0.25352775076667	-0.235146924055328
374A	374	-0.103833371530484	0.312650883576478	-0.940806712226396	-0.0680608581020714	2.16991223624678	-0.0319917655632223	-1.26459466373407	-0.262383956370036	2018	NO	1	1	1	-0.108215313677361	-0.731991068042361	1.62370279793741	-1.08577908557091
376A	376	-3.08900062653559	1.4932160696327	-0.652200562959253	-0.614549512862822	-0.692409180912917	0.647677650682668	-0.830064338750558	-1.28976132932354	2018	NO	0	0	1	0.825096871069701	-0.790789634639333	1.60463052417849	-0.378760146129382
386A	386	1.20869856194159	-1.6931771558181	-0.0268872395471099	-0.614549512862822	-0.692409180912917	1.32734706692856	-0.830064338750558	2.1441225923716	2018	NO	1	1	2	-0.21353069639201	-0.434684811331262	-0.608308412497454	2.58188166278199
388A	388	0.67762532491362	-0.633560147794891	0.550325058987176	-0.614549512862822	1.97909080843613	1.32734706692856	-0.830064338750558	2.04228513810795	2018	NO	1	1	2	-0.0501102749382446	-0.351786478791968	-0.843870987541717	0.0631266910215645
389A	389	-0.57567599038231	0.693167799282572	-0.70030158783711	-0.614549512862822	-0.692409180912917	1.32734706692856	-1.04732950124231	2.15423576068835	2018	NO	0	0	2	0.984885727602272	-0.409098906226536	-0.952907599266679	2.21732502213245
38A	38	-0.32868560941846	0.656912713757213	0.357920959475748	-0.614549512862822	-0.692409180912917	0.647677650682668	-0.178268851275288	-0.0811744463689058	2018	YES	1	1	1	0.280362132890482	0.0170704259792647	-0.281989899040625	-0.511326197274668
401A	401	1.1062521667485	-1.44897746769145	0.454123009231462	-0.614549512862822	-0.50158775310227	0.987512358805613	-0.612799176258801	0.359678948814217	2018	NO	1	1	1	-0.104583748756167	-0.326086858553446	0.466341484270518	1.91905140705556
403A	403	1.18318512856827	-1.62285997709935	-1.37371593612711	-0.614549512862822	-0.692409180912917	-1.56124795211648	-0.178268851275288	1.38108948138931	2018	NO	1	1	1	-1.99299750777746	-0.30773558868523	0.611857159655473	0.460824844457421
408A	408	-1.38891864544269	1.36072393961319	-1.2775138863714	-0.614549512862822	1.97909080843613	0.987512358805613	-1.04732950124231	-1.15494429488946	2018	YES	1	1	1	0.697992098827883	-0.734637885811809	1.10618097256776	-0.113628043838812
40A	40	0.898611488798954	-0.99514625376971	0.0693148102086045	-0.614549512862822	-0.692409180912917	-1.05149588993206	-0.178268851275288	1.47281067727013	2018	NO	1	1	1	-1.97120811825029	0.164025368119198	1.40084638502867	-0.53342053913222
411A	411	-3.29188201195454	1.77577460979784	0.261718909720033	-0.614549512862822	-0.692409180912917	-1.05149588993206	-0.830064338750558	-1.16338241562759	2018	YES	0	0	1	0.875938779966428	-0.666016684381525	1.64307182459914	-1.70442065758224
412A	412	-1.8015013081412	1.86815875675082	-0.652200562959253	-0.614549512862822	-0.692409180912917	-1.391330598055	-0.830064338750558	-1.52950883899227	2018	YES	1	1	1	0.984885727602272	-0.399217453220578	0.966409797880592	-0.964260205354397
425A	425	-1.8509582724239	1.23403735279354	-0.844604662470682	-0.614549512862822	-0.692409180912917	1.32734706692856	-1.04732950124231	0.436885795238715	2018	NO	0	0	2	0.796044351700143	-0.613786147064302	0.279725531844397	0.858522997893277
432A	432	0.401687165954176	-0.169602233532444	-1.08510978685997	-0.614549512862822	-0.692409180912917	0.987512358805613	-0.830064338750558	0.162288616711578	2018	NO	0	1	1	-0.151794092731699	-0.227609552683723	-0.744491236961431	1.95219291984188
434A	434	1.15943810218703	-1.55457638069353	-1.08510978685997	-0.614549512862822	-0.692409180912917	1.15742971286709	-0.830064338750558	1.80888966486932	2018	NO	1	1	1	-2	-0.326086858553446	-1.0538466149333	0.858522997893277
440A	440	-1.24726966511404	1.21151553620233	0.0212137853307473	-0.614549512862822	-0.119944897480978	0.307842942559723	-1.04732950124231	-1.23036384708443	2018	YES	1	1	1	1.09383267523812	-0.754949761435179	-0.978825502127238	0.814334314178186
445A	445	-0.239290358956148	0.817746748705642	1.84905273068932	1.02491645141943	0.0708765303296687	-1.73116530617795	2.21164793613404	-1.56881266431085	2018	YES	0	0	1	0.897728169493597	-0.310284376166931	0.421584382713928	-1.22939230764497
44A	44	0.303214894961922	0.0500388886036017	-0.748402612714968	-0.614549512862822	0.452519385950961	-0.371826473686168	0.256261473708226	-0.590164803225208	2018	NO	0	0	2	-0.467740240875646	-0.0843284840972838	0.756457212041884	-0.665986590277505
461A	461	1.18769902614487	-1.62102994851687	-0.0749882644249671	0.478427796658679	-0.310766325291624	-0.0319917655632223	-0.612799176258801	2.48670616910141	2018	YES	1	1	1	-2	-0.129359677081591	1.05757184366268	-0.268288436841649
466A	466	0.498834706135913	-0.351444139539354	-0.940806712226396	-0.614549512862822	0.0708765303296687	-1.05149588993206	-0.830064338750558	-0.344823675223646	2018	YES	1	1	1	-0.634792227250607	-1.22502459729018	0.977265342390919	-0.820646983280338
467A	467	-0.0752189962176589	0.397115750359071	-0.988907737104254	-0.614549512862822	-0.692409180912917	0.307842942559723	-0.612799176258801	-0.490524154200375	2018	YES	1	1	1	-0.024689320489881	-0.754949761435179	-1.0538466149333	-0.157816727553916
469A	469	-0.114077921729553	0.534574497562165	0.550325058987176	-0.614549512862822	-0.310766325291624	0.647677650682668	-0.612799176258801	-0.549386977753338	2018	NO	0	0	1	-0.0827943592289977	-0.488150530274224	-1.0538466149333	-0.897977179781755
477A	477	0.130851574575743	0.319643810504068	0.0693148102086045	-0.614549512862822	1.59744795281484	0.987512358805613	-0.830064338750558	0.967210663681945	2018	NO	1	0	2	0.58178202134965	0.655274746129835	0.70139551923538	0.19569274216685
489A	489	1.21223112781396	-1.70403160180003	-1.2775138863714	-0.614549512862822	-0.692409180912917	-1.391330598055	-0.612799176258801	0.0800607218888029	2018	NO	1	1	1	-1.93852403395954	-1.22502459729018	0.243158308694525	-0.864835666995433
48A	48	0.48779517106458	-0.328176454534356	-0.219291339058539	0.478427796658679	1.97909080843613	0.987512358805613	0.908056961183496	0.144954736446602	2018	NO	1	1	1	-1.10326410208474	-0.0986565909559313	-0.0467229155305938	-1.66023197386715
491A	491	0.6415139458114	-0.552730705282482	0.550325058987176	-0.614549512862822	-0.692409180912917	0.987512358805613	0.690791798691739	-1.09468684725603	2018	YES	0	0	1	-0.362424858160997	-0.60672796634576	-0.941429003733702	0.991089049038562
492A	492	-0.265098307212711	0.488579018045872	-0.555998513203539	-0.614549512862822	-0.692409180912917	0.477760296621196	-1.04732950124231	-1.06816952231074	2018	NO	1	1	1	0.113310146515521	-0.280640017149049	-0.835634213071223	1.25622115132913
497A	497	-0.640441059349138	1.00548162513894	1.65664863117789	1.02491645141943	1.21580509719355	-0.0319917655632223	0.908056961183496	0.102427083796609	2018	YES	0	0	2	0.327572476866014	-0.213183975710394	-0.669754427186875	0.659673921175349
518A	518	-0.79705466710039	0.825418135934983	0.598426083865033	0.478427796658679	-0.692409180912917	-1.05149588993206	-0.178268851275288	-0.368107014245235	2018	YES	1	1	2	1.09020111031692	-0.213183975710394	0.590972593434911	0.527107870030063
51A	51	1.1709189908946	-1.56322667134118	1.17563838239932	-0.614549512862822	0.834162241572254	-0.0319917655632223	0.0389963112164692	0.213413605755264	2018	NO	0	0	2	-1.55720971723408	-0.299932377779734	0.467905522581774	1.15679661297017
521A	521	-2.41853542619802	1.6504759106494	0.30981993459789	-0.614549512862822	-0.692409180912917	0.987512358805613	-1.04732950124231	-0.00741503218364496	2018	YES	0	0	2	1.1083589349229	-0.118443024236914	0.226398366258563	0.505013528172511
539A	539	-0.896115713544565	1.17612017780439	-0.892705687348539	-0.614549512862822	-0.692409180912917	0.987512358805613	-0.830064338750558	-0.0137108873495466	2018	NO	0	0	2	0.214993964308976	-0.17370857926311	-1.0538466149333	-0.732269615850148
53A	53	-0.147049297414505	0.502711574474348	0.598426083865033	-0.614549512862822	0.452519385950961	0.987512358805613	-1.04732950124231	-1.38068961424428	2018	NO	0	1	2	0.766991832330585	-0.245349113556326	-0.328443620747017	-0.897977179781755
540A	540	-2.42874083428299	1.5828844985867	-0.652200562959253	-0.614549512862822	-0.692409180912917	-1.05149588993206	-0.395534013767044	-0.953751481953234	2018	NO	0	0	2	1.15920084381962	-0.864528017090565	-0.966767644974402	1.58763627919235
549A	549	1.24795019257286	-1.83996339544472	-0.988907737104254	-0.614549512862822	-0.50158775310227	0.647677650682668	-0.830064338750558	0.673779223297253	2018	NO	0	1	2	-2	-1.02012333419837	0.145978329593176	-0.157816727553916
556A	556	0.00446164847326427	0.184729680430868	1.80095170581146	0.478427796658679	0.452519385950961	1.32734706692856	0.0389963112164692	-0.736899141065778	2018	YES	0	1	2	1.05751702602617	0.332892341810357	-0.0750554779008068	-0.467137513559577
557A	557	-0.322111112511853	0.491578757231573	-0.219291339058539	-0.614549512862822	-0.692409180912917	-2.07100001430089	0.0389963112164692	0.0113438320611838	2018	NO	0	1	2	0.356624996235573	-0.17370857926311	-0.245684401916823	1.3556456896881
55A	55	0.180455669142798	0.123635878611641	1.84905273068932	-0.614549512862822	-0.692409180912917	-1.05149588993206	0.908056961183496	-0.247852766053511	2018	NO	1	1	1	-0.162688787495283	-0.044383458915614	0.471553799424354	-0.909024350710528
563A	563	0.155108996657684	0.0586611837708437	-1.66232208539425	-0.614549512862822	-0.692409180912917	-0.371826473686168	-0.830064338750558	0.704530634057995	2018	NO	1	0	1	0.200467704624196	-0.85196766367552	1.00377186169535	0.394541818884778
564A	564	-0.631020647156241	0.723380865818263	0.357920959475748	-0.614549512862822	-0.310766325291624	-0.371826473686168	1.12532212367525	0.436885795238715	2018	NO	1	1	1	0.291256827654066	-0.85196766367552	2.84305973236656	1.12365510018385
571A	571	0.926480098413465	-1.03856200450611	-1.13321081173783	-0.614549512862822	-0.692409180912917	0.307842942559723	-0.830064338750558	-0.277050182574925	2018	YES	0	0	2	-1.6189463208944	-1.03944733696263	2.16969859391712	-1.46138289714922
573A	573	1.11331739773796	-1.43926624217591	-0.555998513203539	-0.614549512862822	-0.310766325291624	-0.0319917655632223	0.256261473708226	1.8230764673195	2018	NO	1	1	1	-2	-1.07558697365118	2.84305973236656	0.0189380073064737
586A	586	-2.12297140230058	2.19393825228447	0.213617884842176	-0.614549512862822	-0.692409180912917	0.477760296621196	-1.04732950124231	-0.784881301135572	2018	NO	1	1	1	0.472835073713806	-0.85196766367552	-0.64452592433667	0.593390895602706
591A	591	0.365919210769435	-0.151651813013127	-0.748402612714968	-0.614549512862822	-0.692409180912917	-0.711661181809113	-0.395534013767044	-1.6147991245059	2018	NO	0	0	2	0.538203242295312	-1.1188030057182	-0.46590608758125	0.858522997893277
593A	593	0.248900485129243	0.112358235587528	-0.892705687348539	-0.614549512862822	-0.50158775310227	0.647677650682668	0.473526636199983	0.0329922171117429	2018	YES	0	1	1	-1.03789593350323	-0.973317612999661	-0.677414280195226	-0.0694393601237209
595A	595	-0.111330381522678	-0.761636108079427	-0.0268872395471099	-0.614549512862822	-0.692409180912917	0.307842942559723	1.34258728616701	0.775980996353542	2018	YES	0	0	1	-0.554897798984321	-0.740725250454822	-0.849978648198461	0.328258793312135
613A	613	-0.522686410604868	0.799744560007481	-1.22941286149354	-0.614549512862822	-0.692409180912917	0.647677650682668	-0.612799176258801	-1.0794212254803	2018	YES	0	0	1	1.01030668205064	-1.12540862219414	0.836248623115378	1.5213532536197
614A	614	-2.06453560152126	0.946073651718194	-0.892705687348539	-0.341305185482446	0.643340813761608	-0.881578535870585	-0.830064338750558	-0.401735585547331	2018	NO	0	0	1	0.585413586270845	-0.805201731318718	-0.348152510313742	-1.39509987157657
622A	622	-0.913239259551431	0.868437961762688	-0.315493388814253	-0.614549512862822	-0.692409180912917	-2.07100001430089	-0.612799176258801	-0.262383956370036	2018	NO	1	0	2	0.694360533906689	-0.242371844598689	2.32382428441091	1.96324009077065
628A	628	0.841696780694031	-0.938957916995304	1.03133530776575	-0.614549512862822	-0.692409180912917	-2.07100001430089	1.55985244865877	0.606415164406163	2018	YES	0	0	1	-1.06694845287279	-1.16188596249884	1.8139293988637	0.527107870030063
62A	62	0.993845522718246	-1.11546394699604	0.694628133620748	-0.614549512862822	0.0708765303296687	1.32734706692856	0.0389963112164692	0.375335386699351	2018	NO	0	0	2	-1.21221104972058	-0.302964781347695	-1.0538466149333	0.328258793312135
631A	631	-2.16497042427166	1.6069402798251	1.36804248191075	2.11789376094093	1.21580509719355	-0.371826473686168	1.34258728616701	-1.33319267180311	2018	YES	0	0	1	0.505519158004559	-1.03943998104228	-0.740704199799386	-0.555514880989772
638A	638	-0.912454060207688	1.10883718522419	1.17563838239932	-0.614549512862822	-0.692409180912917	-1.05149588993206	-0.612799176258801	-0.0943197420416808	2018	YES	0	0	2	0.0406788480916253	0.398485298533366	-0.913071762280891	-1.03054323092704
640A	640	0.185754592384893	-0.0125266309287223	1.46424453166646	-0.0680608581020714	0.0708765303296687	-1.391330598055	0.0389963112164692	0.917511894644565	2018	YES	0	1	2	1.09383267523812	0.1863548853015	1.50100206919317	-1.19625079485865
646A	646	-1.53066571676276	1.56400053045532	-0.604099538081396	-0.614549512862822	-0.310766325291624	0.817595004744141	0.256261473708226	-0.976757642046075	2018	YES	1	1	1	1.20277962287396	-0.695661043399407	-1.03949013205863	-0.334571462414292
648A	648	0.473124799248417	-0.306152144217904	-0.267392363936396	-0.614549512862822	-0.692409180912917	0.817595004744141	0.256261473708226	-0.219180506264996	2018	NO	0	0	1	-0.558529363905516	-1.36101221246745	2.05714135137161	-1.39509987157657
64A	64	1.0222538250722	-1.24242665683615	-1.22941286149354	-0.614549512862822	-0.692409180912917	-1.05149588993206	-0.612799176258801	-0.569612619121962	2018	NO	1	1	2	0.367519690999157	-0.361338550031061	2.43858794146371	-0.831694154209112
6506E	6506	0.596865456016476	-0.519642862627274	1.07943633264361	-0.614549512862822	0.0708765303296687	-0.711661181809113	1.77711761115052	0.436885795238715	2017	YES	0	1	1	-1.06331688795159	-0.78162968455127	1.32166836239114	-0.599703564704862
655A	655	0.391874196268417	-0.212943459987196	-0.796503637592825	-0.614549512862822	-0.692409180912917	-1.05149588993206	-0.830064338750558	0.390881972734795	2018	NO	1	1	2	0.106047016673132	0.1863548853015	0.145413904457091	0.924806023465919
663A	663	0.99595531641103	-1.1914970911973	0.838931208254319	-0.341305185482446	-0.692409180912917	-0.0319917655632223	-1.04732950124231	1.02309790808842	2018	NO	1	0	1	-0.820002038231541	-1.37846944611132	-0.687875377476707	-1.08577908557091
665A	665	0.501386070562742	-0.281119649151835	-0.411695438569967	-0.614549512862822	-0.692409180912917	-0.371826473686168	-0.612799176258801	-0.316218933379311	2018	YES	0	0	1	-0.696528830910918	-1.03583006312962	-0.693538954010947	-0.467137513559577
666A	666	0.0185922096968973	0.179406941968558	0.30981993459789	0.478427796658679	2.16991223624678	-0.371826473686168	1.34258728616701	-0.277050182574925	2018	YES	0	0	1	0.621729235482793	-0.750009034932192	-0.77734958305555	-0.422948829844486
6678E	6678	-0.132133710525373	0.647024365998302	-1.71042311027211	-0.614549512862822	-0.692409180912917	1.15742971286709	-1.26459466373407	-0.240636534701123	2017	YES	1	0	1	1.3117265705098	-1.0470169505158	1.49179938446406	0.505013528172511
668A	668	-0.301013436101353	0.637457731665097	-0.315493388814253	-0.0680608581020714	0.0708765303296687	0.987512358805613	-1.04732950124231	-0.763292477108999	2018	NO	1	1	2	-0.00289993096271224	0.164025368119198	2.00051487697795	0.0631266910215645
66A	66	0.516056318323022	-0.383384167497798	1.17563838239932	1.02491645141943	-0.692409180912917	-0.711661181809113	2.21164793613404	0.301294312989502	2018	NO	1	1	1	-0.75826543457123	-0.33745837193332	2.06498477029973	-0.776458299565242
670A	670	1.04619725673688	-1.31035690805139	-1.22941286149354	-0.614549512862822	-0.310766325291624	0.987512358805613	-1.04732950124231	-1.03535464266319	2018	NO	1	0	2	-0.75826543457123	0.242178678257257	1.52858355126706	0.151504058451759
675A	675	0.264355789568992	-0.107793217568478	0.550325058987176	-0.614549512862822	-0.692409180912917	-1.73116530617795	-0.178268851275288	-0.870098216892344	2018	YES	0	1	2	0.00436319887967735	0.1863548853015	-0.258065891848559	-0.732269615850148
6856E	6856	-0.386974155857557	0.797311299201895	-1.42181696100497	-0.614549512862822	-0.692409180912917	1.15742971286709	-1.04732950124231	-1.35636086723682	2017	YES	1	1	1	0.730676183118637	-1.0191289103597	-0.706912740495721	1.25622115132913
6857E	6857	0.098763433400809	0.416995356637282	0.357920959475748	-0.614549512862822	-0.692409180912917	-0.0319917655632223	0.690791798691739	-0.199758513836111	2017	NO	1	1	1	0.273099003048092	-0.940697276467586	-0.609316341071746	0.0631266910215645
6859E	6859	1.14442403973322	-1.52656764544137	0.887032233132177	-0.614549512862822	-0.692409180912917	-0.371826473686168	2.42891309862579	1.06505204447113	2017	YES	1	1	1	-2	-0.616756259125408	-0.702273862698252	-0.665986590277505
6860E	6860	1.13569067882694	-1.46482838357943	0.406021984353605	-0.614549512862822	-0.310766325291624	0.987512358805613	1.55985244865877	0.441940061847517	2017	NO	0	0	1	-1.66978822979112	-0.467505146014543	0.255330752279569	-1.26253382043129
6863E	6863	0.849890436455289	-0.913538724581128	-0.988907737104254	3.75735972522318	2.74237651967872	-0.371826473686168	1.77711761115052	2.03336813437668	2017	NO	0	1	1	-0.711055090595697	-0.523723761095687	0.990843692339624	-0.688080932135053
695A	695	1.20006323620157	-1.65120931099653	0.790830183376462	-0.0680608581020714	-0.310766325291624	-0.371826473686168	-0.830064338750558	0.162288616711578	2018	NO	0	1	2	-0.613002837723438	-0.713643395253251	1.62795043388334	-1.19625079485865
697A	697	1.00724006035253	-1.17848216439453	1.03133530776575	-0.614549512862822	-0.692409180912917	-1.391330598055	-0.830064338750558	-0.876046439622521	2018	NO	0	1	2	-1.17589540050863	-0.699344175706825	1.35897300814268	-1.19625079485865
69A	69	-1.10498283282379	1.47189133352781	0.838931208254319	-0.614549512862822	0.452519385950961	1.32734706692856	-1.04732950124231	-0.549386977753338	2018	NO	0	0	1	0.658044884694741	0.530307799092045	1.14696990991658	-1.4282413843629
7042E	7042	0.842825317116124	-0.895194334144779	-0.219291339058539	-0.614549512862822	-0.692409180912917	1.32734706692856	-0.178268851275288	1.38823742228099	2017	NO	0	1	1	-1.97847124809268	-0.195132510470793	0.952823086078019	-0.0252506764086302
707A	707	0.927264975211897	-1.02003486145044	1.03133530776575	-0.0680608581020714	-0.692409180912917	-0.0319917655632223	-0.830064338750558	-0.713672504757038	2018	NO	1	0	2	-0.206267566549621	-0.723392863125813	-0.903544091778476	-0.202005411269006
70A	70	-0.640440955142187	1.03240983650689	1.31994145703289	-0.614549512862822	1.21580509719355	1.32734706692856	-0.830064338750558	-1.69074058886436	2018	NO	1	1	1	0.915885994099571	0.800064036490868	-0.537133706015896	1.68706081755131
710A	710	0.756520999764198	-0.72513344241168	1.99335580532289	2.11789376094093	-0.310766325291624	-1.391330598055	1.34258728616701	-0.016866926355995	2018	YES	0	0	2	0.596308281034429	-0.807166068549339	-0.482863509132731	-1.52766592272186
712A	712	0.190906434965001	0.0263497073991582	-0.652200562959253	-0.614549512862822	-0.692409180912917	1.15742971286709	-0.830064338750558	-1.08320887399664	2018	NO	0	0	1	-0.772791694256009	-0.789949230469196	0.81386802832836	-0.53342053913222
714A	714	0.525329433996689	-0.441981366782017	-0.123089289302824	-0.614549512862822	1.59744795281484	-0.371826473686168	-0.612799176258801	-1.0211910157087	2018	NO	0	1	1	0.948570078390324	-0.403981725205595	-1.01006831192328	-0.931118692568076
719A	719	0.94880445185983	-1.12130421084757	-0.36359441369211	-0.614549512862822	-0.692409180912917	-0.201909119624695	-0.830064338750558	0.257813529452409	2018	NO	0	0	2	-0.979790894764112	-0.0508962347604492	1.56092683039029	-0.599703564704862
720A	720	-0.428875248109874	0.713733373030461	-1.51801901076068	-0.614549512862822	-0.310766325291624	1.32734706692856	-1.04732950124231	-0.915639842760055	2018	NO	0	1	2	0.781518092015364	-0.0508962347604492	1.61213612421035	1.87486272334047
7218E	7218	-0.158432169564188	0.522181414502999	-0.70030158783711	-0.341305185482446	-0.692409180912917	0.987512358805613	-0.830064338750558	-1.16338241562759	2017	NO	0	1	1	0.512782287846949	-0.361889631064084	0.0385906638372845	-0.334571462414292
7220E	7220	-0.337075850344197	0.66637002495743	-0.267392363936396	-0.614549512862822	3.12401937530001	1.32734706692856	-0.178268851275288	-0.217405263293237	2017	YES	0	1	1	0.556361066901286	-0.0174639854236145	-0.467282820365863	-0.378760146129382
7221E	7221	0.83664312835005	-0.895194334144779	1.41614350678861	0.478427796658679	0.834162241572254	-0.711661181809113	1.99438277364228	0.739386270606547	2017	YES	0	0	1	-0.885370206813048	-0.0174639854236145	-0.50486679849133	-0.643892248419957
723A	723	1.0226462882826	-1.23261983222899	0.598426083865033	-0.614549512862822	-0.310766325291624	-0.711661181809113	-1.04732950124231	-1.33319267180311	2018	YES	0	0	2	0.814202176306117	-0.910582646279062	0.575398733515368	-0.334571462414292
725A	725	0.919807330634403	-1.03632854384701	2.13765887995646	1.02491645141943	-0.692409180912917	-1.391330598055	1.34258728616701	-0.262383956370036	2018	YES	0	0	2	-0.554897798984321	-0.739937414667139	1.37507459395077	-0.0694393601237209
726A	726	0.367145788560594	-0.160451465022737	2.13765887995646	2.11789376094093	-0.310766325291624	-1.391330598055	1.34258728616701	-0.870098216892344	2018	YES	0	0	2	0.440150989423053	-0.686994849734906	-0.879819874825425	-0.599703564704862
727A	727	-0.227122411518613	0.544559343708857	0.213617884842176	-0.614549512862822	-0.692409180912917	0.307842942559723	-0.395534013767044	-1.38068961424428	2018	YES	1	0	1	1.05751702602617	-0.898449975148759	-0.528037077466687	-0.732269615850148
730A	730	0.99085259996295	-1.23510716810358	0.117415835086462	-0.0680608581020714	0.834162241572254	-0.0319917655632223	-0.612799176258801	-0.855384480921239	2018	NO	0	0	1	0.327572476866014	-0.705430207166667	0.143223284562665	0.681768263032901
732A	732	-0.620569974375953	0.807735627471198	0.30981993459789	-0.614549512862822	-0.692409180912917	-0.711661181809113	-0.395534013767044	-1.52950883899227	2018	YES	0	1	1	0.981254162681077	-0.507604640879713	0.618255092778289	-1.79279802501243
738A	738	1.0062097886001	-1.17279196570194	-0.652200562959253	-0.614549512862822	-0.692409180912917	-0.711661181809113	-0.830064338750558	-0.0893787263552718	2018	NO	0	0	2	-1.19042166019341	-0.0508962347604492	1.17434011581608	0.0631266910215645
7395E	7395	0.652946006121071	-0.420579056608502	-0.940806712226396	-0.614549512862822	-0.692409180912917	1.25938012530397	-0.830064338750558	-0.381860280422264	2017	NO	0	0	1	-0.613002837723438	0.0179994514755578	1.27810719175664	1.16784378389894
7397E	7397	-0.118052182391862	0.470147356782327	0.213617884842176	-0.614549512862822	-0.692409180912917	1.15742971286709	0.0389963112164692	-1.0211910157087	2017	NO	1	0	1	0.196836139703002	0.158096496315625	0.0134363492127839	-0.511326197274668
73A	73	0.62424333775094	-0.487079270532583	1.36804248191075	-0.0680608581020714	0.452519385950961	-0.371826473686168	0.473526636199983	-0.931325945279705	2018	NO	0	1	2	0.313046217181235	0.0317659201932582	-0.859724168221508	-1.30672250414638
742A	742	1.19653056488169	-1.69549624511141	1.27184043215503	-0.0680608581020714	-0.310766325291624	-2.07100001430089	-0.178268851275288	-0.212091122125818	2018	NO	0	0	1	-2	-0.878889138020312	0.567398297553508	0.295117280525814
744A	744	1.17930906434488	-1.61118392632716	-1.42181696100497	-0.0680608581020714	0.0708765303296687	1.32734706692856	-1.04732950124231	0.0935114705951015	2018	NO	0	0	2	-1.20857948479938	-0.896716736415859	0.922164999237642	-1.26253382043129
746A	746	-0.0210518841447647	0.352133112916111	-0.652200562959253	-0.0680608581020714	-0.692409180912917	-2.07100001430089	-1.26459466373407	-1.15494429488946	2018	YES	0	0	1	0.512782287846949	-0.803699591083537	2.46406483782854	-1.48347723900677
748A	748	0.61452853349013	-0.52091767358153	-0.0749882644249671	-0.614549512862822	-0.50158775310227	-1.391330598055	-0.178268851275288	-0.136051393665523	2018	NO	1	1	1	-0.40237207229414	-0.620438482391531	2.49026642819525	-0.467137513559577
750A	750	0.308955339315708	-0.0945727820435945	0.454123009231462	-0.614549512862822	-0.692409180912917	-0.711661181809113	-0.830064338750558	-0.703501552204307	2018	NO	0	1	1	0.313046217181235	-0.63425487114808	-0.848150003667031	-0.367712975200613
7574E	7574	-0.0315025445194764	0.518253445282511	-0.315493388814253	-0.0680608581020714	-0.692409180912917	1.15742971286709	1.77711761115052	-0.177097205119507	2017	NO	0	0	1	-0.983422459685307	0.0661519288220634	2.84305973236656	0.814334314178186
7575E	7575	1.24113022627872	-1.80727287307349	-1.18131183661568	-0.614549512862822	-0.692409180912917	0.477760296621196	-0.612799176258801	0.629851461699471	2017	NO	0	0	1	-1.99299750777746	0.0661519288220634	2.84305973236656	-1.08577908557091
758A	758	0.54103011478205	0.183943460989438	-1.37371593612711	-0.614549512862822	1.97909080843613	0.307842942559723	-1.04732950124231	-0.578705679368993	2018	NO	0	0	2	-0.278898864973517	-0.0508962347604492	-0.588807779546785	2.36093824420651
759A	759	0.504133629378009	-0.225073166571459	1.46424453166646	-0.614549512862822	-0.692409180912917	-1.56124795211648	2.86344342360931	-1.06075830778773	2018	NO	1	0	2	0.683465839143104	-0.0508962347604492	2.84305973236656	3
75A	75	1.08834365710408	-1.37336875217711	1.84905273068932	0.205183469278304	-0.310766325291624	-0.371826473686168	-0.395534013767044	0.799004460816516	2018	NO	0	0	2	-0.75826543457123	-0.432979084324277	0.179402238964598	-0.599703564704862
766A	766	1.17427504260477	-1.63097933111505	-1.32561491124925	-0.614549512862822	-0.50158775310227	-1.05149588993206	-0.612799176258801	0.636839182664113	2018	NO	0	0	1	-2	-0.896716736415859	2.65607715910307	-0.555514880989772
768A	768	0.788069330346609	-0.759403820415321	1.03133530776575	-0.614549512862822	-0.692409180912917	-1.05149588993206	0.473526636199983	-0.663694934506194	2018	NO	1	0	1	-0.435056156584893	-0.915435714731183	2.84305973236656	-0.732269615850148
770A	770	1.00267711728022	-1.20228199812629	1.27184043215503	0.205183469278304	1.97909080843613	-0.0319917655632223	0.0389963112164692	-0.25691917448047	2018	NO	0	1	1	0.164152055412248	-0.817565500946737	-0.61286701649779	-0.511326197274668
7754E	7754	0.668990042593174	-0.524480763160716	0.213617884842176	-0.341305185482446	-0.692409180912917	1.32734706692856	0.256261473708226	-0.0648794463251749	2017	NO	1	0	1	-0.587581883275074	-0.392394545192652	0.276520619075788	0.41663616074233
7764E	7764	-0.720906730946116	0.711808566452856	0.887032233132177	2.11789376094093	0.834162241572254	-1.56124795211648	1.34258728616701	0.0051120957667628	2017	NO	1	1	2	0.745202442803416	2.5	0.148333306370846	-1.70442065758224
7765E	7765	0.241933400956352	-0.00822048812372526	1.51234555654432	0.205183469278304	-0.310766325291624	0.817595004744141	1.34258728616701	0.272860915310156	2017	NO	0	0	2	0.621729235482793	2.5	0.408984927124699	-0.820646983280338
7766E	7766	0.109263319152263	0.205313240101922	-0.123089289302824	1.02491645141943	0.261697958140315	0.647677650682668	-0.395534013767044	-0.31433105749838	2017	NO	1	1	2	0.258572743363313	2.5	0.187497814241585	-0.665986590277505
778A	778	0.203859358445682	0.0422253343815832	0.117415835086462	2.66438241570168	1.59744795281484	0.13792558849825	-0.830064338750558	-0.843769540482168	2018	YES	0	0	1	1.18825336318918	-0.63425487114808	0.0210456362326063	0.0631266910215645
77A	77	0.173832126740478	0.0520872506534014	0.838931208254319	-0.614549512862822	0.834162241572254	0.647677650682668	-0.395534013767044	0.359678948814217	2018	NO	1	0	1	-0.184478177022452	-0.313578193835579	0.54993577357366	-0.467137513559577
78A	78	-2.00050665414794	1.28983125045291	0.117415835086462	-0.614549512862822	-0.692409180912917	0.817595004744141	-0.830064338750558	-0.0811744463689058	2018	YES	1	1	1	0.66530801453713	0.530307799092045	0.57083055983783	0.759098459534313
7943E	7943	0.280517695262892	-0.199631687252489	-0.796503637592825	-0.614549512862822	-0.50158775310227	-1.05149588993206	0.473526636199983	0.588689618263607	2017	NO	1	1	2	-0.126373138283335	2.5	0.10346081123088	-1.08577908557091
7944E	7944	1.2265581315378	-1.76111974303065	-0.844604662470682	-0.0680608581020714	0.0708765303296687	0.647677650682668	-0.612799176258801	0.308008717608013	2017	NO	0	1	2	-0.558529363905516	2.5	0.65485771444287	0.0189380073064737
806A	806	1.00532663472642	-1.15780578171999	0.550325058987176	1.2981607787998	-0.119944897480978	0.817595004744141	-0.612799176258801	0.496817318150743	2018	NO	0	0	1	-1.49910467849497	-1.12665974164732	0.169920825773238	-0.0694393601237209
80A	80	0.456246747440255	-0.346039447827139	0.790830183376462	-0.0680608581020714	0.0708765303296687	1.15742971286709	-0.395534013767044	0.0935114705951015	2018	NO	1	0	1	-0.297056689579491	0.530307799092045	0.132619710582224	-0.599703564704862
8111E	8111	-0.723016437799778	1.30140417541563	0.887032233132177	-0.614549512862822	-0.692409180912917	1.29336359611626	2.21164793613404	-0.656379898290408	2017	YES	1	0	1	0.883201909808818	-0.141201735842711	0.44103609881947	0.460824844457421
8112E	8112	0.598631652113546	-0.496617440187386	-0.36359441369211	-0.614549512862822	-0.692409180912917	0.987512358805613	0.908056961183496	0.415278508067223	2017	NO	1	0	1	0.465571943871416	-0.279816562731887	-0.48954161081487	1.38878720247442
8115E	8115	-0.99370483066314	0.915151627011041	-0.940806712226396	-0.614549512862822	-0.692409180912917	1.15742971286709	-1.04732950124231	0.540777216435916	2017	NO	0	0	1	0.825096871069701	0.327069342717554	0.815804262046225	-0.732269615850148
819A	819	0.371463479343174	-0.149896543311302	-0.219291339058539	-0.614549512862822	-0.692409180912917	-0.0319917655632223	-0.612799176258801	-0.823761826024917	2018	NO	1	1	1	0.549097937058897	-1.12550424915871	-0.189597731645081	1.12365510018385
8293E	8293	0.767903971158601	-0.782884912308686	1.07943633264361	-0.341305185482446	-0.692409180912917	0.817595004744141	1.99438277364228	2.1441225923716	2017	NO	0	0	1	-1.00158028429128	0.0179994514755503	0.0208586094344235	-0.765411128636469
8294E	8294	-0.199646314736847	0.357634928613428	-0.123089289302824	-0.614549512862822	-0.692409180912917	0.477760296621196	2.64617826111755	1.21867468039974	2017	NO	0	0	1	0.200467704624196	-0.409098906226543	0.242545013168059	0.129409716594207
830A	830	-0.471659444613525	0.628399082361873	0.0693148102086045	0.478427796658679	-0.692409180912917	-1.56124795211648	-0.830064338750558	-0.346750176930769	2018	NO	0	0	1	0.654413319773546	-1.12550424915871	0.691944208717942	1.91905140705556
8656E	8656	-0.416118568639986	0.84974261122557	1.17563838239932	-0.614549512862822	3.12401937530001	1.32734706692856	1.55985244865877	-0.928167202465422	2017	NO	0	1	2	0.280362132890482	2.07989794236067	-0.261902960769582	-0.334571462414292
8833E	8833	-0.180020623477096	0.354548231399193	-0.844604662470682	-0.614549512862822	-0.692409180912917	1.32734706692856	-0.830064338750558	1.80335782854547	2017	NO	0	0	2	0.687097404064299	0.573399849794731	-0.296455673958434	-0.378760146129382
8834E	8834	0.11515096202112	0.0668857554370822	0.694628133620748	0.205183469278304	-0.50158775310227	-2.07100001430089	0.908056961183496	0.844459642085206	2017	NO	0	0	2	0.766991832330585	1.84830894986995	0.223937844303174	-0.467137513559577
8835E	8835	0.0142745189143095	0.202532459980867	0.694628133620748	-0.614549512862822	3.12401937530001	-2.07100001430089	0.0389963112164692	0.131854555738819	2017	YES	0	1	2	0.000731633958482556	1.82199201890509	0.550628506711874	-1.69337348665347
8836E	8836	0.934820996109362	-1.0945597686946	1.65664863117789	1.02491645141943	0.0708765303296687	-1.56124795211648	1.34258728616701	-0.391763942257749	2017	YES	0	0	2	-0.0355840152534654	2.00621053565908	0.593793882929954	-0.246194094984097
8845E	8845	-0.755055545884599	1.57783123617325	-0.459796463447825	-0.614549512862822	-0.310766325291624	0.987512358805613	-0.612799176258801	-0.516362823379486	2017	NO	0	0	1	-0.0210577555686862	1.89027568244857	-0.61828958582166	0.107315374736655
8847E	8847	-0.49050015983013	0.733644571973713	1.65664863117789	2.11789376094093	1.59744795281484	-2.07100001430089	1.99438277364228	-0.618104176587568	2017	NO	0	1	1	0.545466372137702	1.43636125716674	-0.386769502575106	0.19569274216685
9003E	9003	0.889191180813001	-1.00157324971484	-0.748402612714968	-0.341305185482446	0.261697958140315	0.647677650682668	-0.612799176258801	1.21207399021351	2017	NO	0	1	1	-0.696528830910918	-0.228974134289307	-0.372802233512056	1.0573720746112
9015E	9015	1.19064287239048	-1.64103723529965	2.13765887995646	-0.614549512862822	-0.692409180912917	-0.711661181809113	2.86344342360931	0.900745505017988	2017	NO	0	0	2	-1.81505082663892	2.5	-0.0884520968921165	-1.21834513671619
9024E	9024	-0.0716864365480836	0.695798905243	-1.37371593612711	-0.614549512862822	-0.692409180912917	0.477760296621196	-0.178268851275288	-0.375950220008364	2017	NO	1	0	1	-0.206267566549621	1.43636125716674	-1.0538466149333	-0.776458299565242
9026E	9026	-0.34173685339395	0.626935810212693	0.165516859964319	0.205183469278304	0.452519385950961	0.477760296621196	0.908056961183496	-0.618104176587568	2017	YES	1	1	1	0.825096871069701	1.11397885284727	-1.0538466149333	1.25622115132913
9177E	9177	-0.857537642106973	1.12816876824344	-0.748402612714968	1.02491645141943	-0.692409180912917	-0.371826473686168	-0.395534013767044	-0.144520801322867	2017	NO	1	0	1	1.07567485063214	0.164025368119198	0.282677544988243	0.725956946747991
9192E	9192	-0.226239257644933	0.35145496541303	-1.6142210605164	-0.614549512862822	0.261697958140315	0.647677650682668	-1.26459466373407	1.36135044817904	2017	YES	0	0	2	0.00799476380087215	1.82881492693302	-1.04565722212383	-0.0694393601237209
9204E	9204	0.429948189156734	-0.294213401217885	-0.411695438569967	-0.614549512862822	3.12401937530001	-1.73116530617795	1.12532212367525	-0.0893787263552718	2017	NO	0	0	1	0.694360533906689	1.11397885284727	0.299618939653137	-0.290382778699201
9361E	9361	-0.508850283628154	0.625184137695496	-1.56612003563854	-0.614549512862822	-0.692409180912917	-0.0319917655632223	-0.830064338750558	0.512786470724723	2017	YES	0	0	1	1.27541092129786	-0.245349113556326	-1.0538466149333	1.69810798848008
9365E	9365	-0.201952302818063	0.342136224020873	-1.32561491124925	-0.614549512862822	0.834162241572254	0.647677650682668	-0.830064338750558	2.70879879857662	2017	NO	0	0	1	0.716149923433857	0.223039092100996	-1.03876946365062	0.328258793312135
9370E	9370	-1.97666123283834	1.65282940779572	-0.267392363936396	-0.614549512862822	1.21580509719355	1.32734706692856	-0.178268851275288	-0.233452749042734	2017	YES	1	1	2	0.963096338075104	1.00616715899458	-0.697396555928689	-0.422948829844486
9372E	9372	0.613203802679607	-0.479774952535194	1.07943633264361	-0.614549512862822	0.261697958140315	-2.07100001430089	1.12532212367525	0.0800607218888029	2017	NO	1	1	2	0.796044351700143	2.5	-0.928872600078205	-0.135722385696364
9373E	9373	0.751418332938478	-0.743079170951027	-0.940806712226396	-0.341305185482446	2.93319794748936	0.647677650682668	-0.178268851275288	0.364910121706975	2017	NO	0	1	2	-0.870843947128269	2.5	-0.63039991941436	-0.953213034425624
9381E	9381	1.1686621537566	-1.5727464836244	-0.940806712226396	-0.614549512862822	2.74237651967872	1.15742971286709	-0.612799176258801	1.33695777542925	2017	YES	0	0	2	-2	-0.262379091994027	-1.03823039699776	-0.268288436841649
9384E	9384	-0.104363241524635	0.294646036089667	-0.219291339058539	0.205183469278304	-0.692409180912917	1.32734706692856	0.908056961183496	0.441940061847517	2017	YES	0	0	1	0.113310146515521	1.46583621984738	-1.0538466149333	0.239881425881941
9385E	9385	-2.46563723905071	1.44494216464939	-1.6142210605164	-0.341305185482446	-0.692409180912917	-0.371826473686168	-0.612799176258801	-1.0211910157087	2017	YES	1	0	1	1.20277962287396	1.04029144614567	-1.0538466149333	-0.688080932135053
9540E	9540	0.174715168963859	0.0295152298766598	-1.37371593612711	-0.341305185482446	-0.577916324226529	-0.0319917655632223	-0.612799176258801	0.874340890233507	2017	YES	1	1	1	1.05751702602617	-0.167195803418275	-1.0538466149333	1.83067403962537
9542E	9542	0.340847230277066	-0.182598705214053	-0.748402612714968	1.57140510618018	0.452519385950961	0.647677650682668	1.34258728616701	3.27934551234951	2017	NO	0	1	1	-0.406003637215335	-0.125141879391605	-1.0155985807636	0.759098459534313
9543E	9543	-0.271722017090483	0.438548279367413	-0.555998513203539	-0.614549512862822	-0.50158775310227	0.987512358805613	-0.178268851275288	3.33533720099001	2017	NO	1	1	1	0.84688626059687	0.0467954029121145	-1.0538466149333	1.25622115132913
9545E	9545	-1.3512863597499	1.06697596564713	0.838931208254319	1.57140510618018	0.452519385950961	-0.371826473686168	1.12532212367525	1.60498516443114	2017	YES	1	1	1	1.20277962287396	0.314749609099738	-1.0538466149333	0.725956946747991
9546E	9546	-1.77044357518016	1.19683401811892	-0.267392363936396	1.57140510618018	1.21580509719355	-0.371826473686168	-0.612799176258801	0.588689618263607	2017	YES	0	0	1	1.16646397366201	1.07395319329799	-1.04840412922685	-0.467137513559577
9550E	9550	-2.75452849516907	2.47289773102409	0.30981993459789	2.66438241570168	0.834162241572254	0.307842942559723	1.55985244865877	-0.323794230411977	2017	NO	1	1	2	0.774254962172974	1.73602337775323	-1.0538466149333	-0.599703564704862
9554E	9554	0.290408996318076	0.0710197025776702	-0.748402612714968	-0.614549512862822	-0.310766325291624	1.15742971286709	-0.612799176258801	-0.918755710907267	2017	YES	1	1	2	0.360256561156767	-0.0324743830850504	-1.0538466149333	-0.665986590277505
9557E	9557	0.716484343467436	-0.524877704665059	0.30981993459789	-0.614549512862822	0.452519385950961	0.987512358805613	1.34258728616701	0.127468515923128	2017	NO	0	0	2	-0.907159596340216	-0.584757774727309	-1.0538466149333	-1.129967769286
9563E	9563	-0.74730328097635	0.9231717847505	0.790830183376462	1.57140510618018	-0.692409180912917	0.477760296621196	1.34258728616701	-0.74738010449952	2017	YES	0	1	1	0.781518092015364	1.25319541765135	-1.0538466149333	-1.1741564530011
9567E	9567	-2.4475815494996	1.79045237429729	0.598426083865033	2.11789376094093	0.452519385950961	-0.371826473686168	1.34258728616701	-1.15494429488946	2017	YES	0	1	1	1.09383267523812	0.638081017899466	-1.0538466149333	-0.246194094984097
9722E	9722	0.211366278022287	0.00287620087339129	-0.411695438569967	-0.614549512862822	-0.692409180912917	-0.0319917655632223	0.908056961183496	2.04895968087383	2017	NO	0	0	1	0.585413586270845	0.197519643892654	-1.0538466149333	-0.555514880989772
9723E	9723	-1.38582763789877	1.09092132895722	-1.18131183661568	-0.614549512862822	0.834162241572254	1.32734706692856	-0.612799176258801	1.70799529877796	2017	YES	0	0	1	1.04299076634139	0.293815686741331	-1.04289144096653	1.91905140705556
9734E	9734	0.898905923045865	-0.941339409622034	-0.0268872395471099	0.751672124039054	2.36073366405742	0.647677650682668	-0.395534013767044	0.368825235449741	2017	YES	0	0	2	-0.293425124658296	-0.584757774727309	-0.103153350905797	1.69810798848008
9735E	9735	1.04933735939886	-1.30145285948775	1.51234555654432	2.66438241570168	1.97909080843613	-2.07100001430089	0.473526636199983	0.332009106467022	2017	YES	1	1	2	-0.249846345603958	-0.584757774727309	-0.994473341226141	-0.0694393601237209
9744E	9744	-3.03792452200662	1.6894759608488	0.30981993459789	0.478427796658679	0.0708765303296687	-0.711661181809113	0.473526636199983	-1.30563627350744	2017	YES	0	0	1	1.13014832445006	0.362162617250155	-1.0538466149333	-0.268288436841649
97A	97	1.08348631079883	-1.37836782222206	-1.42181696100497	-0.614549512862822	-0.692409180912917	-0.711661181809113	-0.830064338750558	0.68178774759648	2018	NO	1	1	1	-0.224425391155595	0.530307799092045	-1.0538466149333	-0.864835666995433
98A	98	1.19260543655422	-1.65120931099653	-0.411695438569967	-0.614549512862822	-0.692409180912917	-0.371826473686168	-0.395534013767044	-0.175366768106131	2018	YES	0	0	1	-1.19405322511461	0.530307799092045	-0.981893146935021	-1.30672250414638
9901E	9901	0.865345852545328	-0.944510484275822	-0.0268872395471099	1.2981607787998	-0.50158775310227	0.477760296621196	0.473526636199983	0.767156694605157	2017	NO	0	0	1	-0.910791161261411	0.026326678828344	-0.125458410279538	0.0962682038078858
9902E	9902	-1.11063512926566	0.996462388467359	0.213617884842176	3.4841153978428	0.261697958140315	0.307842942559723	0.0389963112164692	0.949710074351121	2017	YES	0	0	1	0.0188894585644565	0.293815686741331	-0.0358323441435021	0.284070109597044
9913E	9913	0.675662810372236	-0.526635320356864	-0.796503637592825	-0.614549512862822	-0.692409180912917	1.32734706692856	-1.04732950124231	0.703398279337382	2017	NO	0	0	2	-1.08873784239996	-0.734514403296617	0.301584068221591	0.261975767739493
9915E	9915	1.14707366882972	-1.50860608146966	1.75285068093361	2.66438241570168	0.0708765303296687	-1.391330598055	1.55985244865877	2.0630129924687	2017	YES	0	0	2	-2	-0.584757774727309	-0.227935345077762	-1.19625079485865
9916E	9916	0.940610659637098	-1.06710863616047	-1.32561491124925	-0.614549512862822	-0.119944897480978	0.307842942559723	-1.04732950124231	1.51258013692344	2017	NO	0	1	2	-1.39742086070151	-0.488889714291295	-0.926640333506043	-0.30142994962797
9925E	9925	-0.711976902728445	1.3737463735839	1.36804248191075	3.21087107046243	0.0708765303296687	0.647677650682668	1.77711761115052	-1.30563627350744	2017	NO	0	0	1	0.658044884694741	0.144375392998778	-1.0538466149333	-0.268288436841649
9926E	9926	-0.190618469961287	0.772625541454623	0.0693148102086045	-0.0680608581020714	0.452519385950961	0.817595004744141	-0.830064338750558	-1.56881266431085	2017	NO	0	0	1	0.716149923433857	0.144375392998778	0.0834830416075554	-1.19625079485865
9927E	9927	0.0401805147427383	0.416564320078589	-0.507897488325682	-0.341305185482446	-0.692409180912917	-1.73116530617795	-0.830064338750558	-1.3869747314305	2017	NO	0	0	1	1.27541092129786	0.419475044684731	-0.107015598297905	0.228834254953171
